# Supplementary material for: Differentiating the Neuropharmacological Properties of Nicotinic Acetylcholine Receptor-Activating Alkaloids
Source: Front Pharmacol. 2022 Mar 22;13:668065. doi: 10.3389/fphar.2022.668065 (PMC8980233; doi:10.3389/fphar.2022.668065)
Supplement: Supplementary file 3 [file Table1.XLSX]

## Sheet: Sheet1
Treatment	BW Day 1	BW Day 2	BT (°C) naïve	BT (°C) 15min	BT (°C) 4hr	BT (°C) 24hr	Passive naïve	Passive 15min	Passive 2hr	Passive 4hr	Manipulations naïve	Manipulations 15min	Manipulations 2hr	Manipulations 4hr
Vehicle	24.26 ± 1.70	24.19 ± 1.75	37.09 ± 0.86	37.67 ± 0.61	36.24 ± 0.54	37.01 ± 0.51	0.08 ± 0.29	0.08 ± 0.29	0.08 ± 0.29	0.00 ± 0.00	0.58 ± 0.67	0.58 ± 0.51	0.50 ± 0.80	0.67 ± 0.98
Nicotine 0.25 mg/kg	24.54 ± 0.97	24.33 ± 0.99	37.83 ± 0.15	37.48 ± 0.98	36.88 ± 0.97	36.43 ± 0.87	0.00 ± 0.00	0.00 ± 0.00	0.00 ± 0.00	0.00 ± 0.00	0.00 ± 0.00	0.00 ± 0.00	0.00 ± 0.00	0.00 ± 0.00
Nicotine 0.5 mg/kg	24.58 ± 0.93	24.76 ± 1.20	37.93 ± 0.17	36.48 ± 0.90	36.50 ± 0.44	36.65 ± 0.41	0.00 ± 0.00	0.00 ± 0.00	0.00 ± 0.00	0.00 ± 0.00	0.00 ± 0.00	0.00 ± 0.00	0.00 ± 0.00	0.00 ± 0.00
Nicotine 1 mg/kg	24.55 ± 0.94	24.10 ± 0.61	37.90 ± 0.16	33.53 ± 0.85	36.55 ± 0.48	36.53 ± 0.31	0.00 ± 0.00	0.00 ± 0.00	0.00 ± 0.00	0.00 ± 0.00	0.00 ± 0.00	0.00 ± 0.00	0.00 ± 0.00	0.00 ± 0.00
Cotinine 2.5mg/kg	24.65 ± 2.60	24.68 ± 2.67	36.63 ± 0.46	36.88 ± 0.77	35.75 ± 0.34	36.80 ± 0.22	0.00 ± 0.00	0.00 ± 0.00	0.00 ± 0.00	0.00 ± 0.00	0.50 ± 0.58	1.50 ± 1.00	1.50 ± 0.58	0.50 ± 0.58
Cotinine 5mg/kg	24.35 ± 1.21	24.53 ± 1.10	37.15 ± 0.34	36.98 ± 0.65	35.75 ± 0.21	36.65 ± 0.13	0.00 ± 0.00	0.25 ± 0.50	0.00 ± 0.00	0.00 ± 0.00	0.50 ± 0.58	1.25 ± 0.96	1.25 ± 1.26	1.25 ± 0.50
Cotinine 10mg/kg	24.33 ± 1.53	24.45 ± 2.04	36.60 ± 0.55	36.88 ± 0.74	35.73 ± 0.30	36.73 ± 0.19	0.00 ± 0.00	0.25 ± 0.50	0.00 ± 0.00	0.00 ± 0.00	1.50 ± 0.58	2.00 ± 1.63	1.50 ± 0.58	1.00 ± 1.15
Anatabine 1 mg/kg	24.46 ± 2.30	24.64 ± 2.56	37.95 ± 0.13	36.98 ± 0.41	36.65 ± 0.33	36.88 ± 0.43	0.00 ± 0.00	0.00 ± 0.00	0.00 ± 0.00	0.00 ± 0.00	0.00 ± 0.00	0.00 ± 0.00	0.00 ± 0.00	0.00 ± 0.00
Anatabine 2 mg/kg	24.64 ± 1.69	24.89 ± 2.21	37.83 ± 0.15	35.28 ± 0.49	36.48 ± 0.49	36.45 ± 0.30	0.00 ± 0.00	0.00 ± 0.00	0.00 ± 0.00	0.00 ± 0.00	0.00 ± 0.00	0.00 ± 0.00	0.00 ± 0.00	0.00 ± 0.00
Anatabine 4 mg/kg	24.73 ± 1.23	24.43 ± 1.13	38.08 ± 0.05	33.92 ± 0.30	36.30 ± 0.40	36.63 ± 0.17	0.00 ± 0.00	0.00 ± 0.00	0.00 ± 0.00	0.00 ± 0.00	0.00 ± 0.00	0.00 ± 0.00	0.00 ± 0.00	0.00 ± 0.00
AZD1446 1mg/kg	23.84 ± 1.46	23.92 ± 1.51	36.86 ± 0.62	37.30 ± 0.61	36.26 ± 0.68	36.60 ± 0.36	0.00 ± 0.00	0.50 ± 0.53	0.25 ± 0.46	0.00 ± 0.00	1.00 ± 0.53	1.50 ± 0.76	0.88 ± 1.13	0.50 ± 0.76
AZD1446 3mg/kg	23.83 ± 1.49	23.85 ± 1.26	36.63 ± 0.49	36.68 ± 0.38	35.75 ± 0.17	36.55 ± 0.40	0.00 ± 0.00	0.00 ± 0.00	0.00 ± 0.00	0.00 ± 0.00	1.00 ± 0.82	0.75 ± 0.96	0.75 ± 0.50	1.00 ± 0.82
AZD1446 10mg/kg	24.73 ± 0.96	24.83 ± 1.18	36.80 ± 1.02	37.23 ± 0.85	35.90 ± 0.63	36.98 ± 0.68	0.25 ± 0.50	0.25 ± 0.50	0.00 ± 0.00	0.00 ± 0.00	0.75 ± 0.96	1.75 ± 0.96	1.75 ± 1.71	1.50 ± 1.29
PNU282987 1 mg/kg	24.03 ± 2.46	23.78 ± 2.61	36.48 ± 0.38	38.13 ± 0.15	36.60 ± 0.18	36.85 ± 0.66	0.25 ± 0.50	0.50 ± 0.58	0.00 ± 0.00	0.00 ± 0.00	2.00 ± 1.63	1.25 ± 1.26	0.75 ± 0.50	0.75 ± 0.96
PNU282987 3 mg/kg	23.38 ± 0.54	23.47 ± 0.57	36.50 ± 0.24	37.85 ± 0.54	36.63 ± 0.21	36.40 ± 0.12	0.25 ± 0.50	0.50 ± 0.58	0.00 ± 0.00	0.00 ± 0.00	0.75 ± 0.96	0.75 ± 0.96	0.50 ± 0.58	0.25 ± 0.50
PNU282987 10 mg/kg	23.62 ± 1.10	22.94 ± 1.25	36.73 ± 1.13	37.73 ± 0.46	36.83 ± 0.59	36.10 ± 0.52	0.25 ± 0.50	0.00 ± 0.00	0.00 ± 0.00	0.00 ± 0.00	1.25 ± 0.96	0.50 ± 0.58	0.25 ± 0.50	0.50 ± 0.58
NOTE: All expressed in mean ± SD
Abbreviations: BW = body weight; BT = body temperature
